# Supplementary material for: The Window of Desiccation Tolerance Shown by Early-Stage Germinating Seedlings Remains Open in the Resurrection Plant, Xerophyta viscosa
Source: PLoS One. 2014 Mar 25;9(3):e93093. doi: 10.1371/journal.pone.0093093 (PMC3965527; doi:10.1371/journal.pone.0093093)
Supplement: Table S1 — Seedling bin sizes for figures 2A , 4A and 4B . The seedlings from independent experimental repeats were pooled and divided into bins based on cotyledon length (X. viscosa) or germination stage (A. thaliana). (XLSX) [file pone.0093093.s003.xlsx]

## Sheet: Bins Sizes (Appendix)
Supplementary Table S1: A summary of the number of seedlings per bin in Figures 2 and 4
Figure 2A & 2B: X. viscosa
Cotyledon Length (mm)	<0.4	0.4-0.8	0.8-1.2	1.2-1.6	1.6-2	2-2.8	2.8-3.6	3.6-4.4	4.4-5.9
Seedling Count	38	51	42	47	64	121	111	83	56
Figure 4A: A. thaliana
Cotyledon Length (mm)	Dry Seed	Testa Rupture	Radicle Protrusion	Radicle Extension	Root Hairs
Seedling Count (PEG)	80	49	77	78	81
Seedling Count (Sucrose)	206	143	151	155	152
Seedling Count (Untreated)	191	160	164	151	135
Figure 4B & 4C: X. viscosa
Cotyledon Length (mm)	<1	1-1.2	1.2-1.5	1.5-2	2-2.9	2.9-3.4	3.4-5
Seedling Count (PEG)	24	20	20	22	20	13	25
Seedling Count (Sucrose)	40	24	26	36	29	12	10
Seedling Count (Untreated)	114	16	39	72	135	79	157
